# Supplementary material for: Molecular epidemiology and antibiotic resistance of staphylococci other than Staphylococcus aureus in children in Cape Town, South Africa
Source: Front Microbiol. 2023 Aug 2;14:1239666. doi: 10.3389/fmicb.2023.1239666 (PMC10437061; doi:10.3389/fmicb.2023.1239666)
Supplement: Supplementary file 2 [file Table_2.XLSX]

## Sheet: SUPPLEMENTARY_2
Antibiotic resistance profile - S. haemlyticus vs S. borealis
Antibiotic	S. haemolyticus n=49 (%)	S. borealis n=23 (%)	p value
Oxacillin	49 (100)	23 (100)	1.00
Trimethoprim-sulfamethoxazole	22 (44.9)	1 (4.3)	<0.001
Linezolid	0	0	NA
Rifampicin	7(14.2)	0	0.0698852
Clindamycin	4(8.1)	10 (43.4)	0.00153215
Erythromycin	20(40.8)	15 (65.2)	0.166163
Chloramphenicol	0	0	NA
Ceftaroline	3(6.1)	4(1.3)	0.152758
Tetracycline	17(34.6)	10 (43.4)	0.570352
Levofloxacin	6(12.4)	1(4.3)	0.316331
Fusidic acid	0	1(4.3)	0.1444
Statistical significance was calculated using the Chi-squared test, or Fisher's exact test in cases with <5 isolates in any group. p<0.05 is considered significant

## Sheet: SUPPLEMENTARY_3
Antibiotic resistance genes				Sequence types				SCCmec types
	S. hominis n=6 (%)	M. sciuri n=5 (%)			S. hominis n=6 (%)	M. sciuri n=5 (%)			S. hominis n=2	M. sciuri n=2
Methicillin				ST78*	1 (16.7)	0		SCCmec_type_I(1B)	0	2 (100.0)
blaZ	3 (50.0)	0		ST79*	2 (33.3)	0		SCCmec_type_VIII(4A)	2 (100.0)	0
mecA	2 (33.3)	2 (40.0)		ST80*	1 (16.7)	0
Trimethoprim-sulfamethoxazole				ST83*	2 (16.7)	0
				ST84*	3 (16.7)	0
dfrG	4 (66.7)	0		ST229*	0	1 (20)
Erythromycin				ST230*	0	2 (40.0)
mrsA	3 (50.0)	0		ST231*	0	1 (20)
Fluoroquinolone		0		ST232*	0	1 (20)
norC	6 (100.0)	0		*Novel Sequence types submitted to PubMLST
Disinfectant
sepA	6 (100.0)	5 (100.0)
sdrM	6 (100.0)	5 (100.0)
	S. haemolyticus n=49 (%)	S. borealis n=23 (%)
sepA	11 (22.4)	23 (100.0)
sdrM	49 (100.0)	23 (100.0)
